# Supplementary material for: Metagenomic assembly is the main bottleneck in the identification of mobile genetic elements
Source: PeerJ. 2024 Jan 4;12:e16695. doi: 10.7717/peerj.16695 (PMC10771768; doi:10.7717/peerj.16695)
Supplement: Supplemental Information 3 [file peerj-12-16695-s003.xlsx]

## Sheet: Blad1
Supplementary Table 1. Software versions and references used in MetaMobilePicker
Tool	Version	Reference
Python	3.1	Van Rossum, G., & Drake, F. L. (2009). Python 3 Reference Manual. Scotts Valley, CA: CreateSpace. https://docs.python.org/3/.
Snakemake	7.8.5	Mölder, Felix, Kim Philipp Jablonski, Brice Letcher, Michael B. Hall, Christopher H. Tomkins-Tinch, Vanessa Sochat, Jan Forster, et al. “Sustainable Data Analysis with Snakemake.” F1000Research 10 (2021): 33. https://doi.org/10.12688/f1000research.29032.2.
Singularity	3.7	Kurtzer, Gregory M., Vanessa Sochat, and Michael W. Bauer. “Singularity: Scientific Containers for Mobility of Compute.” PLOS ONE 12, no. 5 (May 11, 2017): e0177459. https://doi.org/10.1371/journal.pone.0177459.
Conda	>22.1	Anaconda Software Distribution. Computer software. Vers. 2-2.4.0. Anaconda, Nov. 2016. Web. <https://anaconda.com>.
Mamba	1.4.2	“Mamba.” C++. 2019. Reprint, Mamba, August 14, 2023. https://github.com/mamba-org/mamba.
Metagenome-ATLAS	2.6	Kieser, Silas, Joseph Brown, Evgeny M. Zdobnov, Mirko Trajkovski, and Lee Ann McCue. “ATLAS: A Snakemake Workflow for Assembly, Annotation, and Genomic Binning of Metagenome Sequence Data.” BMC Bioinformatics 21, no. 1 (June 22, 2020): 257. https://doi.org/10.1186/s12859-020-03585-4.
MetaSPAdes	3.15.3	Nurk, Sergey, Dmitry Meleshko, Anton Korobeynikov, and Pavel A. Pevzner. “MetaSPAdes: A New Versatile Metagenomic Assembler.” Genome Research 27, no. 5 (May 2017): 824–34. https://doi.org/10.1101/gr.213959.116.
PlasClass	0.1.1	Pellow, David, Itzik Mizrahi, and Ron Shamir. “PlasClass Improves Plasmid Sequence Classification.” PLOS Computational Biology 16, no. 4 (April 3, 2020): e1007781. https://doi.org/10.1371/journal.pcbi.1007781.
DeepVirFinder	1	Ren, Jie, Kai Song, Chao Deng, Nathan A. Ahlgren, Jed A. Fuhrman, Yi Li, Xiaohui Xie, Ryan Poplin, and Fengzhu Sun. “Identifying Viruses from Metagenomic Data Using Deep Learning.” Quantitative Biology 8, no. 1 (March 1, 2020): 64–77. https://doi.org/10.1007/s40484-019-0187-4.
ISEScan	1.7.2.3	Xie, Zhiqun, and Haixu Tang. “ISEScan: Automated Identification of Insertion Sequence Elements in Prokaryotic Genomes.” Bioinformatics (Oxford, England) 33, no. 21 (November 1, 2017): 3340–47. https://doi.org/10.1093/bioinformatics/btx433.
Abricate	1.0.1	Seemann, Torsten. “ABRicate.” Perl, July 30, 2023. https://github.com/tseemann/abricate.
