# Supplementary material for: Metagenomic assembly is the main bottleneck in the identification of mobile genetic elements
Source: PeerJ. 2024 Jan 4;12:e16695. doi: 10.7717/peerj.16695 (PMC10771768; doi:10.7717/peerj.16695)
Supplement: Supplemental Information 4 [file peerj-12-16695-s004.xlsx]

## Sheet: Blad1
Supplementary Table 2: ARGs in the reference community, the mobility type of the reference replicons they are found on, and the copy numbers in the reference genome and the metagenomics assembly
Gene ID	Copy number in reference genomes	Copy number in assembled contigs	Mobility
aac(2')-Ic	1	1	Chromosomal
aac(3)-IId	1	1	Plasmid
aac(6')-Iaa	1	1	Chromosomal
aac(6')-aph(2'')	1	1	Chromosomal
aadA2	1	1	Chromosomal
ant(6)-Ia	1	0	Plasmid
ant(9)-Ia	2	1	Chromosomal
aph(3'')-Ib	4	1	3 plasmid copies, 1 chromosomal
aph(3')-III	2	1	1 plasmid copy, 1 chromosomal
aph(3')-VIa	1	1	plasmid
aph(6)-Id	4	1	3 plasmid copies, 1 chromosomal
blaADC-25	1	1	Chromosomal
blaKPC-2	1	1	Plasmid
blaOXA-23	1	1	Chromosomal
blaOXA-58	1	1	Plasmid
blaOXA-68	1	1	Chromosomal
blaSHV-12	2	1	1 plasmid copy, 1 chromosomal
blaTEM-1B	3	1	Plasmid
blaZ	1	1	Chromosomal
catA2	1	1	Plasmid
cmlB1	1	1	Plasmid
dfrA14	1	1	Plasmid
dfrA8	1	1	Plasmid
dfrG	1	1	Chromosomal
erm(37)	1	1	Chromosomal
erm(A)	2	1	Chromosomal
floR	1	1	Plasmid
fosA6	1	1	Chromosomal
lsa(A)	1	1	Chromosomal
mdf(A)	1	1	Chromosomal
mecA	1	1	Chromosomal
qnrS1	1	1	Plasmid
rmtB	1	1	Plasmid
sul2	3	2	Plasmid
tet(A)	3	1	Plasmid
tet(B)	2	1	1 plasmid copy, 1 chromosomal
tet(K)	1	1	Chromosomal
tet(M)	1	1	Chromosomal
