# Supplementary material for: Metagenomic assembly is the main bottleneck in the identification of mobile genetic elements
Source: PeerJ. 2024 Jan 4;12:e16695. doi: 10.7717/peerj.16695 (PMC10771768; doi:10.7717/peerj.16695)
Supplement: Supplemental Information 5 [file peerj-12-16695-s005.xlsx]

## Sheet: Blad1
Supplementary Table 3: Number and percentage of bases not covered by simulated reads per replicon
Sequence	Species - origin	Bases uncovered	Bases uncovered (%)
CP034123.1	K. pneumoniae chromosome	153	0.003
NC_021733.1	A. baumannii chromosome	419	0.01
NC_031117.1	Acinetobacter phage	1	0.002
NZ_CP017593.1	M. tuberculosis chromosome	5013	0.113
NZ_CP018642.1	S. enterica chromosome	185	0.004
NZ_CP027788.1	S. aureus chromosome	178	0.006
NZ_CP041877.1	E. faecalis chromosome	24900	0.958
NZ_CP041878.1	E. faecalis plasmid	3595	3.668
NZ_CP044148.1	E. coli chromosome	572	0.01
NZ_CP044150.1	E. coli plasmid	1	0.001
Mean		3501.7	0.478
Std. deviation		7717.49	1.16
