# Supplementary material for: Metagenomic assembly is the main bottleneck in the identification of mobile genetic elements
Source: PeerJ. 2024 Jan 4;12:e16695. doi: 10.7717/peerj.16695 (PMC10771768; doi:10.7717/peerj.16695)
Supplement: Supplemental Information 6 [file peerj-12-16695-s006.xlsx]

## Sheet: Blad1
Supplementary Table 4: Insertion sequences containing contiguous regions of uncovered bases (>50 bp)
Sequence	Start position	End position	Uncovered bases
NZ_CP041877.1	1037136	1037882	100
NZ_CP041877.1	1051573	1052250	100
NZ_CP041877.1	1439260	1440343	100
NZ_CP041877.1	1748644	1749722	100
NZ_CP041877.1	1824137	1825234	100
NZ_CP041877.1	2029240	2030108	99
NZ_CP041877.1	2034344	2034565	100
NZ_CP041877.1	2034478	2035766	100
NZ_CP017593.1	1	1696	159
NZ_CP017593.1	1039501	1040978	78
