# Supplementary material for: Metagenomic assembly is the main bottleneck in the identification of mobile genetic elements
Source: PeerJ. 2024 Jan 4;12:e16695. doi: 10.7717/peerj.16695 (PMC10771768; doi:10.7717/peerj.16695)
Supplement: Supplemental Information 7 [file peerj-12-16695-s007.xlsx]

## Sheet: Blad1
Supplementary Table 5. Plasmid precision, recall and F1 score per species when MetaMobilePicker was ran on the reads of each species individually and in the metagenomics sample
			Per species						Metagenomics
Species	TP contigs	FP contigs	FN contigs	Per-species recall	Per-species precision	Per-species F1	TP contigs	FP contigs	FN contigs	Meta recall	Meta precision	Meta F1
S. enterica	4	2	0	1	0.667	0.8	16	1	0	1	0.941	0.97
A. baumannii	1	0	0	1	1	1	1	0	0	1	1	1
K. pneumoniae	25	4	1	0.97	0.86	0.912	29	7	2	0.935	0.81	0.866
E. faecalis	4	2	14	0.22	0.667	0.331	5	2	13	0.278	0.714	0.4
E. coli	11	30	1	0.917	0.268	0.415	12	30	2	0.857	0.286	0.429
M. tuberculosis	0	2	0	NA	NA	NA	0	1	0	NA	NA	NA
S. aureus	0	5	0	NA	NA	NA	0	5	0	NA	NA	NA
